# Supplementary material for: Potent Antimicrobial Azoles: Synthesis, In Vitro and In Silico Study
Source: Antibiotics (Basel). 2024 Nov 4;13(11):1044. doi: 10.3390/antibiotics13111044 (PMC11591103; doi:10.3390/antibiotics13111044)
Supplement: Supplementary file 1 [file antibiotics-13-01044-s001.zip]

Archive with 1 entries (1 files):
- antibiotics-3269284-supplementary.pdf
